# Supplementary material for: Adverse Childhood Experiences of Children Adopted from Care: The Importance of Adoptive Parental Warmth for Future Child Adjustment
Source: Int J Environ Res Public Health. 2019 Jun 22;16(12):2212. doi: 10.3390/ijerph16122212 (PMC6617038; doi:10.3390/ijerph16122212)
Supplement: Supplementary file 1 [file ijerph-16-02212-s001.zip]

Archive with 2 entries (1 files):
- ijerph-498499-supplementary final/
- ijerph-498499-supplementary final/Table S1.docx
